# Supplementary material for: Phosphorus Concentration in Water Affects the Biofilm Community and the Produced Amount of Extracellular Polymeric Substances in Reverse Osmosis Membrane Systems
Source: Membranes (Basel). 2021 Nov 26;11(12):928. doi: 10.3390/membranes11120928 (PMC8707166; doi:10.3390/membranes11120928)
Supplement: Supplementary file 1 [file membranes-11-00928-s001.zip]

Archive with 1 entries (1 files):
- membranes-1441615-supplementary.pdf
